# Supplementary material for: Workplace-Based Organizational Interventions Promoting Mental Health and Happiness among Healthcare Workers: A Realist Review
Source: Int J Environ Res Public Health. 2019 Nov 11;16(22):4396. doi: 10.3390/ijerph16224396 (PMC6888154; doi:10.3390/ijerph16224396)
Supplement: Supplementary file 1 [file ijerph-16-04396-s001.zip]

Archive with 1 entries (1 files):
- S1_Realist Review - Article Summary.xlsx
