# Supplementary material for: Workplace-Based Organizational Interventions Promoting Mental Health and Happiness among Healthcare Workers: A Realist Review
Source: Int J Environ Res Public Health. 2019 Nov 11;16(22):4396. doi: 10.3390/ijerph16224396 (PMC6888154; doi:10.3390/ijerph16224396)
Supplement: Supplementary file 1 [file ijerph-16-04396-s001.zip › S1_Realist Review - Article Summary.xlsx]

## Sheet: Sheet1
First Author	Year	Country	Country Income	Continent	Type of HCW	Workplace	Type of Care (if applicable)	Intervention	Context	Context Factors - Success	Context Factors - Failure	Mechanism	Mechanism Type	Outcome	Study Design	Study Design Type	Longest follow-up period (months)	Measure of Mental Health	Improvement?	Notes
Ali	2011	United States	HIC	North America	Physicians	Hospital	ICU	Staffing schedule: interrupted (weekend cross-coverage) vs. continuous	Based on pilot study that showed weekend cross-coverage reduced burnout	Consistency		Reduce consecutive days of work	workload and time management	Lower burnout, work-life home imbalance and job distress for interrupted schedule	Cluster randomized trial	RT	9	Job burnout, job stress, work-home life imbalance	Y	Also studied patient outcomes
Arnetz	2007	Sweden	HIC	Europe	Nurses	Elder care organizations	Elder Care	Educational "toolbox" - professional development	Mandated to evaluate working conditions based on high work strain and dissatisfaction	Participation, Engagement, Needs Assessment, Flexible/Adaptable		Toolbox created by researchers and management; Needs defined by staff in responses to baseline questionnaire; Freedom/flexibility for workplaces to chose what/how adopt toolbox	skills and knowledge development	Competence and psychosocial work environment improved	Prospective, non-randomized controlled intervention	Quasi-exp	18	Psychosocial work environment: work-related exhaustion, work stress, participation, efficiency, leadership, work climate, mental energy, goal clarity, employeeship, performance feedback, skills’ development	Y
Aust	2010	Denmark	HIC	Europe	Mixed	Hospital	N/A	Discussion days, employee working groups, leader coaching, activities to improve communication and cooperation	Hospital project group initiated and led project		Expectations, Inconsistency	Too much focus on leadership development; Mismatch between employees' expectations and program delivery; Conflicting theories on intervention between consultants and project group	communication and team building	Psychosocial work environment worsened	Controlled workplace intervention	Quasi-exp	16	Psychosocial work environment	N	Intervention "failed"
Bourbonnais	2006 & 2011	Canada	HIC	North America	Mixed	Hospital	N/A	Participatory development (4 steps: risk evaluation, observation, interviews, participatory approach; Targets of intervention: team work and team spirit, staffing processes, work organisation, training, communication, and ergonomy	Study hospital selected for commitment of management and union to support research	Participation, Engagement, Needs Assessment, Theory		Interventions developed from preliminary evaluation and participatory approach; Based on two theoretical models on psychosocial factors at work	mixed	Short- and longer-term reduction in adverse psychosocial factors	Quasi-experimental with control	Quasi-exp	36	Psychosocial work factors, psychological distress, burnout, sleeping problems	Y
Bryan	1998	United States	HIC	North America	Nurses	Hospital	N/A	Patient-centred care restructuring: facility changes, IT/telecom enhancements, revamp work processes	Hospital restructuring being evaluated by four outcomes: patient satisfaction, practice environment, costs of care/length of stay, clinical quality		Expectations, Unsustainable	"Excitement of change" and increased resources/attention possibly led to shorter-term increase	mixed	Job satisfaction improved at 6 months post, then declined at 12 months	Quasi-experimental longitudinal/repeated measures	Quasi-exp	12	Job satisfaction	Y (short-term)/N (long-term)
Bunce	1996	United Kingdom	HIC	Europe	Mixed	Mixed	N/A	Innovation Promotion Program (group developed organizational- and work-based responses to work-related stressors) compared to Stress Management Program (tradition cog-behavioural)	Testing training in innovation to deal with occupational stress; and to assess process variables	Participation	Unsustainable	Interactive workshops with content driven by participants (e.g., participants develop innovative responses to stressors)	stress management	Process of participation influences outcome; Stress management for workers under high stress; Improvements regressed to initial levels after 1 year	Quasi-experimental	Quasi-exp	12	Job motivation, job satisfaction, psychological strain, job-induced tension	Y (short-term)/N (long-term)	Also measured process variables - process influences outcome
Carson	1999	United Kingdom	HIC	Europe	Nurses	Hospital	Mental Health	Social support group	Successful pilot study therefore decided to do RCT		Absence, Inconsistency	Social support as a protective factor for stress; stress management tool	stress management	Feedback-only group (control) did better than social support group in reducing stress and burnout	Randomised controlled trial	RT	6	Occupational stressors, psychological distress, burnout	N	Negative outcome
Doran	2015	Canada	HIC	North America	Nurses	Mixed	N/A	Late career nurse initiative: reduction of physically or psychologically demanding duties of nurses aged 55+	Ontario Ministry of Health launched initiative to help retain late career nurses		Inconsistency, Unsustainable	Opportunity to take break from normal duties and engage in less demanding alternate roles for 0.2 FTE	workload and time management	No impact on outcomes: levels of burnout, organizational commitment, or job satisfaction; More positive perceptions of leadership and sense of involvement	Cross-sectional	Cross-sect	N/A	Work environment, organizational commitment and job satisfaction, burnout	N
Ewers	2002	United Kingdom	HIC	Europe	Nurses	Mental Health Unit	Mental Health	Psychosocial Intervention: 20-day training course to equip the staff with practical skills for reducing distress and improving functioning for people with schizophrenia	Mental health nurses may receive inadequate training for behaviour of patients with severe mental illness; Promising initial research on this intervention	Participation		Improve knowledge and attitudes towards clients suffering from serious mental illness (more understanding and empathy towards patients); therefore less frustration and hopelessness	skills and knowledge development	Reduced burnout (emotional exhaustion, depersonalization, personal achievement)	Quasi-experimental pretest/post-test	Quasi-exp	20 days	Burnout	Y
Finnema	2005	Netherlands	HIC	Europe	Nurses	Nursing home	Elder Care	Emotion-oriented care for persons with dementia - training and 7-mos implementation	Term 'emotion-oriented care' introduced and defined in 1990s - initially showing as promising but more research on its impact		Unsustainable	Care for persons with dementia aimed and emotional and social functioning, such as reminiscence therapy, sensory stimulation integrated with medical model	skills and knowledge development	Reduced stress reactions but no change in perceived work-related stress nor in absenteeism	Multi-site randomized clinical trial	RT	7	Stress, stress reactions, work satisfaction, absenteeism	~Y	Also studied effects on nursing home residents
Ghazavi	2010	Iran	Upper MIC	Asia	Nurses	Hospital	Mental Health	Communication skill training using group psychoeducation model	Psychiatry wards can be stressful working environments with crises such as escape, suicide and aggression; Effective communication between nurses and psychiatric patients is imperative; Nurses with lower professional competence and knowledge more susceptible to stressful events	Consistency		Enhance skills in area (communication with patients) that causes stress	communication and team building	Decreased stress	Quasi-experimental	Quasi-exp	1	Occupational stress	Y
Gregory	2018	United States	HIC	North America	Physicians	Primary care clinics	Primary Care	Work process change to reduce workload: work team with medical assistants to manage patients/flow	Primary care clinics in large, urban system	Consistency		Team approach to manage/care for group of patients: increase in HR, reduce each individuals' workload	workload and time management	Decreased emotional exhaustion	Quasi-experimental pretest/post-test	Quasi-exp	6	Burnout	Y
Gunusen	2010	Turkey	Upper MIC	Asia	Nurses	Hospital	N/A	Coping training and support group to strengthen lines of resistance to stressors (7 sessions)	Based on Neuman Systems Model: person's or community's reaction to stressors (prevent or adjust stress response)		Absence, Unsustainable, Complexity, Disengagement	Coping training: cognitive coping strategies and problem-solving; Social support group	stress management	Immediate reduction in emotional exhaustion which increased again at 6mos; No change in depersonalization nor personal accomplishment; No difference b/w intervention groups	Randomised controlled trial	RT	6	Burnout	Y (short-term)/N (long-term)	Support from hospital administration: nurses compensated for participation but not always support at unit level - managers did not facilitate attendance; Most participants stated that they need work-directed rather than person-directed interventions to reduce stress and burnout
Haggstrom	2005	Sweden	HIC	Europe	Nurses	Nursing home	Elder Care	Education, support and clinical supervision (e.g., lectures on diseases, training)	Newly-opened nursing home which faced staffing changes and reductions shortly after opening, as well as increase in residents; Intervention based on requests from staff	Participation, Needs Assessment		More skills in dealing with work situations; More support and attention from management	mixed	Increased work satisfaction	Qualitative (interviews)	Quali	24	Work satisfaction and dissatisfaction	Y
Hall	2008	Canada	HIC	North America	Nurses	Hospital	N/A	Improve resource availability on patient care units	Eight acute-care hospitals in different areas: diverse demographics, unit workforce, hospital characteristics influence work environment	Participation	Complexity	Nurse facilitator developed unit-based work groups to plan and implement the change	mixed	Higher perceptions of work and work environment (no effect on job stress nor job satisfaction)	Quasi-experimental pretest/post-test	Quasi-exp	6	Satisfaction, Stress, Work Environment, Role Tension	~Y
Heaney	1995	United States	HIC	North America	Care staff and managers	Residential care facility	Residential Care (Adults with Disability)	Caregiver Support Program: educate and develop skills in support at work and participatory problem-solving (6 training sessions)	"Train the trainer" model among groups of residential care homes		Complexity, Absence	Coping resources: social support and perceived control	mixed	Enhanced perceived ability to cope with work stress; Little effect on mental health except for employees most at risk of leaving jobs	Quasi-experimental pretest/post-test	Quasi-exp	1.25	Social support, Organizational climate for participation and influence in decision-making, Employees' confidence in ability to cope with common work problems, Psychological wellbeing	~Y
Hyman	1993	United States	HIC	North America	Mixed	Residential care facility	Residential Care (Adults with Disability)	Group workshops: team building, communication skills, self-esteem, stress management	Large residential health care facility with variety of staff, residents, and programs	Participation	Complexity	Experiential-based workshops: team building, communication skills, self-esteem, stress management	mixed	Improvement for three components of burnout: depersonalization, emotional exhaustion, personal accomplishment	Mixed: retrospective pre/post and interviews	Mixed	N/A	Burnout, Work atmosphere	Y
Jeon	2015	Australia	HIC	Oceania	Mixed	Residential and community aged care sites	Elder Care	12-month clinical leadership in aged care program for middle managers: team relationships, person-centred care	Residential and community aged care sites in rural and urban areas; service provider employs 4000+; RCT with 45 sites	Sustainability	Engagement, Complexity	Develop leadership and management skills: active learning, 360 feedback, case scenarios, 1-on-1 facilitation, projects	leadership development	No impact on overall job satisfaction nor stress levels (increased staff perception of management support and leadership)	Cluster randomized trial	RT	6	Work environment, staff turnover, stress, absenteeism	~Y	Program facilitator employed by org. to ensure continuity of the program past trial; Also measured care quality
Joyce	2011	Australia	HIC	Oceania	Nurses	Hospital and community health settings	N/A	Mental health literacy workshop	Nurses with mental illness face stigmatization and marginalization from health workers		Needs Assessment	Mental health literacy workshop to increase support to colleagues who have a mental health problem or illness	skills and knowledge development	Limited effect on participants' attitudes towards colleagues with mental health problems (already high levels of mental health literacy) - perhaps make it nurse-specific	Qualitative (interviews)	Quali	N/A	Mental health literacy for peer support	N
Kapoor	2018	United States	HIC	North America	Mixed	Hospital	ICU	Sacred pause ritual in ICU following death of patient	HCWs in ICUs deal with repeated grief, death, dying	Sustainability	Complexity	Provide support to deal with repeated grief which can accumulate in occupational stress	stress management	Helps bring closure, handle stress	Cross-sectional	Cross-sect	N/A	Burnout, grief, distress	Y
Koivu	2012	Finland	HIC	Europe	Nurses	Hospital	N/A	Clinical Supervision (CS): feedback, transformative learning, reflection	Began as a "natural experiment" when several newly trained clinical supervisors began their practice at the study hospital			Provides "reflective forum" for nurses to develop skills, identity, resilience at work	skills and knowledge development	Only affected professional efficiency (not other dimensions of burnout); Improved job resources and psychological distress	Quasi-experimental pretest/post-test	Quasi-exp	48	Psychological and social factors at work, burnout, psychological distress	~Y
Lavoie-Tremblay	2005	Canada	HIC	North America	Mixed	Hospital	N/A	Participatory organizational intervention, including reorganization of work, enrichment of roles, improvement in charting notes, circulation of information, consolidation of the team, introduction of two team meetings per shift, involvement of families, continuity of health care and improvement of partnerships	Unit chosen due to high absenteeism rate; Started with organizational commitment and identification of work constraints			Based on Effort/Reward Imbalance and Job Strain models; Developed through participatory methods	mixed	Increase in reward, decrease in effort-reward imbalance, reduced absenteeism	Longitudinal (pre/post-tests)	Long	12	decision latitude, psychological demands, social support, effort/reward imbalance, reward, psychological distress, absenteeism	~Y	Collaborative work team, including mngmt, staff and researchers; Asked staff to identify work constraints and linked them to theoretical framework (psychological demand, social support, demand); Outcomes based on participatory process
LeBlanc	2007	Netherlands	HIC	Europe	Mixed	Hospital	Oncology	Take Care! Program: 6 monthly sessions with educational and action activities on collective behaviour, communication and feedback, social support; outcomes of the sessions were implemented in the workplace (e.g., more efficient procedures)	Questionnaire found higher burnout among oncology care providers compared to others; known importance of teamwork and staff support for oncology teams; benefits of PAR for employee health and stress management			Staff engaged with PAR methods to design training program	communication and team building	Reduced emotional exhaustion and depersonalization	Quasi-experimental pretest/post-test	Quasi-exp	12	burnout, social support, participation in decision making, job control, job demands	~Y	Initial engagement with management
Ledikwe	2018	Botswana	Upper MIC	Africa	Mixed	Public health facilities	N/A	Workplace Wellness Program: health screening, treatment and care; health promotion; stress management and team building; occupational health and safety; psychosocial and spiritual care and therapeutic recreation	Employer-initiated, partly in response to demands of HIV/AIDS epidemic; Guided by needs assessment			Workplace Wellness Program initiated by MoH, with a train-the-trainer model	mixed	Participation in workplace wellness activities is associated with higher satisfaction with multiple job facets and lower stress, exhaustion and cynicism.	Cross-sectional	Cross-sect	N/A	Job satisfaction, psychological wellbeing, burnout, stress	Y	Access to workplace wellness program - participation more likely for professionals working in hospitals or district office
Leiter (and Oore 2010)	2011 & 2012	Canada	HIC	North America	Mixed	Hospital	N/A	CREW (Civility, Respect, and Engagement at Work) - weekly sessions for 6 mos.; Second study with 1-yr f/u	Participating units expressed active interest; role for social relationships in the experience of burnout			Changing the social environment of work groups by improving civility	communication and team building	6 mos: Improvements in unit civility, burnout, job attitudes, management trust, and absences; 1-yr: improved workplace civility, experienced supervisor incivility, and distress; steady state work attitudes; absences returned to pre-int.	Quasi-experimental pretest/post-test	Quasi-exp	12	workload, job control, incivility, respect, mental health (negative affect and anxiety)	~Y	Based on theoretical model of interpersonal relationships at work
Linzer	2015 & 2017	United States	HIC	North America	Physicians	Primary care clinics	Primary Care	Selected by each site; variety of methods to improve worklife and clinician outcomes (workflow, communication)	Customized for each intervention site (communication, workflow redesign)			Type/approach of intervention based on site-specific needs	communication and team building; workload and time management	Improved burnout and satisfaction; Not improved stress nor retention; Job satisfaction related to structural and cultural aspects of work environment	Cluster randomized trial	RT	18	Work control, stress, burnout, chaos, likelihood to leave	~Y	Based on model of work conditions > physician reactions > patient care
Loiselle	2012	Canada	HIC	North America	Nurses	Hospital	ICU	Adler/Sheiner Programme: informational and psychosocial support, and informational and communication resource	ICU demands: communication with family members and among team			Help eleviate identified performance obstacle in ICU: needs of ICU family members	communication and team building	Enhanced role performance and satisfaction, mental and physical effort, lower emotional distress, increased work support, decreased performance obstacles	Mixed: long. pre/post and qualitative (focus groups)	Mixed	6	performance obstacles, perceived work support, emotional distress	Y
Lucas	2012	United States	HIC	North America	Physicians	Hospital	N/A	2- vs 4-week rotations	Shorter rotations worse for medical education but better for physician wellbeing			Help reduce workload of oversubscribed physicians	workload and time management	Shorter rotations - less burnout and emotional exhaustion but worse evaluations by trainees	Cluster randomized trial	RT	1	burnout, stress, workplace control	Y	Better outcome for physician wellbeing but no improvement for patient outcome and worse trainee evals.
McDonald	2012 & 2013	Australia	HIC	Oceania	Mixed	Hospital	N/A	Series of 6 workshops on different characteristics of personal resilience; collaborative learning environment	Build personal resilience to facilitate positive response to workplace environment			Participatory educational workshops on personal resilience	skills and knowledge development	Enhanced self-confidence, self-awareness, communication and conflict resolution skills; relationship building	Collective case study; Qualitative (interviews)	Quali	6	personal resilience	Y	Creative learning activities enhanced the participants’ self-awareness and ability to express themselves
Melchior	1996	Netherlands	HIC	Europe	Nurses	Hospital	Mental Health	Primary nursing (nursing care delivery system): each patient assigned a nurse and nurse has 24-hr responsibility with focus on patient's needs (vs. ward's)	Psychiatric wards in long-stay settings: Intense interactions with patients and less support; Previous research had shown that primary nursing improves work conditions			Provide nurses with more autonomy and work satisfaction (which also affect burnout)	workload and time management	No effect on burnout	Quasi-experimental pretest/post-test	Quasi-exp	12	Burnout	N	Study experienced some methodological and implementation issues; Reflects complexity of evaluating these interventions
Mikkelsen	2000	Norway	HIC	Europe	Mixed	Community health care	N/A	Three direct individual workplace interventions: enhanced physical training, stress management training and ergonomics AND participatory intervention: learning process on how to identify and solve work problems in order to improve workplace health and organizational performance continuously, on a long-term basis.	Ongoing restructuring of country's health sector which has increased job demands; Organizational interventionin this study was part of a nation-wide research programme in Norway entitled ‘Health in working life ’; For participatory part: group consensus on what to target; Unit experiencing interdisciplinary conflict			Based on workplace problems identifies by employees: lack of communication, info and respect, and need for prof. devpt.	communication and team building	Participatory int: positive, but short-term and limited effect on work-related stress, job characteristics, learning climate, and management style; Challenges with implementation (comparisons b/w two sites) on mngmt style and attitudes to reorg.	Quasi-experimental pretest/post-test	Quasi-exp	12	work-related stress, subjective health, demands-control, social support, role harmony,	~Y	First introduced to top management, then got staff support; Implementation by team incl. manager, supervisor, union rep and health&safety rep; One identified success factor was introduced by external team (rather tha top management during neg. restructuring)	Results also indicate that the participation process in itself had a positive impact on well-being and on reducing job stress	Incl. method for problem-solving and dialogue (positive response) - but did not get used past project
Newman	2015	Australia	HIC	Oceania	Nurses	Correctional centres and forensic health	Correctional Centres	Leadership development: facilitated discussions	Previous Staff Climate Survey identified need for leadership development among nursing managers			Support and challenge framework; critical reflection on real-life scenarios	leadership development	No change in burnout; Increase in cynicism, exhaustion; Decrease in professional efficacy	Long. pre/post eval, and qualitative	Mixed	9	Burnout, workplace satisfaction	N	Increased self-awareness (self criticism); Other benefits: networking, personal development, role development	No improvement on MH
Odle-Dusseau	2016	United States	HIC	North America	Supervisors	Nursing home	Elder Care	Work-family training - face-to-face training and self-monitoring cards	Started with survey to confirm need for family-supportive training			Training supervisors to increase their family-supportive supervisor behaviors	leadership development	Increased employees' perceptions of family-supportive supervisor behaviours led to increased job satisfaction	Quasi-experimental pretest/post-test	Quasi-exp	10	Job satisfaction, organizational commitment, turnover intentions, employee engagement, work-family conflict	Y	Based on model of work-family initiatives > psychosocial work environment
Parsons	2004	United States	HIC	North America	Nurses	Hospital	Emergency	Capacity building in pursuit of Magnet status: Shared leadership, participatory change management, empowerment	Developed intervention/process incl. objectives with participants (opening conference)			Participatory visioning and improvement process	communication and team building	Increased staff satisfaction	Pre/post eval	Long	12	Control, work satisfaction, interactions, organizational commitment	Y	Engaged all department incl. physicians and leadership; Benefits of control over work, empowerment, shared decision making
Peterson	2008	Sweden	HIC	Europe	Mixed	Hospital	N/A	Peer-support group, based on problem-based rehabilitation method	Employees who initially scored high burnout were invited to participate			Social support re: work-related stress	stress management	Positive effects on self-reported quantitative work demands, general health and perceived participation at work, and support at work	Randomised controlled trial	RT	12	Burnout, quantitative demands, anxiety, depression, general health	Y	Benefits of participation and influence at work; Seasonal influence: both groups improved on exhaustion, depression, anxiety - could be b/c second measure was after summer vacation
Petterson	1998	Sweden	HIC	Europe	Mixed	Hospital	N/A	Each department created their own intervention activities based on findings from baseline study; examples of activities included: group discussions on needs, work or meeting routines, flexible hours, goals and visions, study visits to other hospitals, training	Engagement across all levels of hospital: managemnt, departments, unions			Unit-level identified needs and solutions tied into wider organizational level project to improve work quality and staff wellbeing	mixed	Most measures worsened but intervention could have mitigated further negative effects of cutbacks	Longitudinal	Long	12	job demands, work pressure, psychosomatic symptoms, exhaustion, job control, coping	N	Notice of staff cutback announced prior to f/u study: probable cause of deterioration; For study, no control group but compared departments with high and low ratings; Despite intentional cross-org. engagement, only half of total staff felt involved in intervention process
Petterson	2006	Sweden	HIC	Europe	Nurses	Elder care organizations	Elder Care	Empowerment project: increase nursing staff's job control and support to increase their self-confidence, engagement and activity	Recent reorganizations and reconstructions of the eldercare org. had increased staff turnover and absenteeism, and decreased quality of care			Target workers had low professional authority therefore aimed to raise it by strengthening resources and their participation in workplace problem-solving	skills and knowledge development	Limited effects: no sig. effects on health and wellbeing of staff - but could be longer-term effects: org. now has permanent employee for org. development and project inspired new opportunities for prof. devlpt.	Longitudinal	Long	18	work demands, job control, support, psychosomatic symptoms, stress, coping	N	Support from both management and unions; logistical challenges of engaging everyone in healthcare therefore train the trainer
Proctor	1998	United Kingdom	HIC	Europe	Elder care staff	Nursing and residential homes (elder care)	Elder Care	Training and support (group and individual) on old age and individual caring for elderly - individualized and flexible for staff	Staff who cared for patients with most "active management problems" were invited to participate; Training content based on needs identified by staff			Enhance staff's skills in coping with residents, especially in elder care where high rates of dementia, dependency and other cognitive and behavioural challenges	skills and knowledge development	No change in psychological distress (control group increased)	Randomised controlled trial	RT	6	general health, occupational stress	N	Intervention may have mitigated distressing organizational and managerial changes occurring at same time
Quenot	2012	France	HIC	Europe	Mixed	Hospital	ICU	Communication strategy for end-of-life practices in ICU	Communication strategy developed by HCWs; based on interviews re: predictive factors for burnout			Communication strategy designed to address predictive factors for burnout: work-family commitments, coping strategies, collective and multidisciplinary approach	communication and team building	Reduction in severe burnout	Pre/post eval	Long	24	Burnout, depression	Y	Also involved family matters: e.g., access for ICU family members to physicians
Razavi	1993	Belgium, France	HIC	Europe	Nurses	Hospital	Oncology	Psychological training program	Oncology nursing in particular is stressful; there has been some research on psyc. Training; nurses from four hospitals participated			8 weekly sessions of 3h to develop understanding of psychosocial issues in cancer care and improve communication skills	skills and knowledge development	Only improvement on one stress subscale: stress related to inadequate preparation	Randomised controlled trial	RT	4	Occupational stress, attitudes	~Y
Redhead	2011	United Kingdom	HIC	Europe	Nurses	Inpatient care for mental health patients	Mental Health	Psychosocial intervention for psychosis: training program, including cognitive behavioural approaches for managing symptoms - diff. training for qualified and unqualified staff	Training programs have been shown to increase mental health workers' knowledge of psychosis, improved attitudes towards service users, increased confidence in practice - but lack of knowledge of benefits for unqualified nursing staff (vs. qualified)			To increase knowledge about serious mental illness and positive attitudes: 16 half-day sessions over 8 months for qualified staff and 8 half-day sessions for unqualified staff; as well as small group supervision	skills and knowledge development	Only for qualified staff: only depersonalization score stat sig (of 3 burnout dimensions - other small but not sig. changes); Knowledge and attitudes increased for both qualified and unqual.; Increased burnout for unqual. Staff	Randomised controlled trial	RT	8	Burnout	~Y
Richter	2012	Germany	HIC	Europe	Physicians	Hospital	N/A	German policy limited hospital physicians’ weekly working time to a maximum of 48 h on average	European Working Time Directive by European Commission			Reduce work time; Also try to reverse physician emigration	workload and time management	More sick leave, higher emotional exhaustion, higher depersonalization	Pre/post comparison	Long	120	Burnout, physical and mental health	N	10-year comparison; Complexity of changes (e.g., less time for junior physicians to train therefore more pressure on senior physicians), not simply a reduction in overall work hours	No improvement on MH; Legislation
Rickard	2012	Australia	HIC	Oceania	Nurses	Hospital	N/A	Various: workload tool, workload assessment, additional positions, recruitment strategy, expanded educational program with increased supervision and support, increased professional development	Initiated by DoH based on agreement to reduce stress and turnover among nurses			Based on Job-Demand-Resource model, interventions to reduce stress focused at the organisation system, job design or system level	mixed	Improved psychological health and job satisfaction	Pre/post eval	Long	24	occupational stress, turnover	Y	Multi-prong approach
Romig	2012	United States	HIC	North America	Nurses	Hospital	ICU	Nocturnal telemedicine service: bidirectional communication and information between staff and physician	Limited and potentially declining staffing in ICUs; Also, positive staff perceptions key to successful implementation therefore show benefits			Provide increased intensivist coverage in ICU via telemedicine	workload and time management	Improved psychological working conditions and burnout (although some mental health questions trended negative, but no stat sig)	Pre/post with control	Quasi-exp	2	psychological working conditions, burnout, relations and communications	Y
Saint-Louis	2018	United States	HIC	North America	Mixed	Oncology Unit	Oncology	Interdisciplinary narrative medicine group: HCWs write, reflect, share and discuss their experiences	Give space for HCWs to self-care			Narrative therapy, through telling and sharing stories	stress management	Opportunity to share and bare witness, validation, emotional support	Qualitative (interviews)	Quali	4	N/A	Y
Schrijnemaekers	2003	Netherlands	HIC	Europe	Elder care staff	Residential care facility	Elder Care	Emotion-oriented care: psychosocial approaches to care for elderly such as validation therapy, sensory stimulation, reminiscence	Challenges to caring for psychogeriatric patients can cause burnout and job dissatisfaction among caregivers			Training on emotion-oriented care: clinical lessons, training program, supervision meetings	skills and knowledge development	Modest positive effects on some aspects of job satisfaction and burnout, and no differences in sick leave	Randomised controlled trial	RT	12	Job satisfaction, burnout, sick leave	~Y	Observations indicated that emotion-oriented care may not have actually been adopted by staff (even though were enthusiastic about the training); Org. issues may have hindered implementation of intervention
Sexton	2014	United States	HIC	North America	Mixed	NICUs	ICU	Leadership WalkRounds: executive engagement with frontline staff (formal and informal)	WalkRounds typically used to promote patient safety			Hypothesized that increased engagement in patient safety activities > validate frontline expertise and provide meaning to work	communication and team building	WR feedback associated with lower burnout	Cross-sectional	Cross-sect	N/A	Burnout	Y	Mechanism - or, engagement with senior leadership > job satisfaction
Spetz	2008	United States	HIC	North America	Nurses	Hospital	N/A	Increased minimum staffing levels for licensed nurses in hospitals	California legislation on mininum staffing levels for licensed nurses in hospitals, intended to improve quality of patient care			Improve working conditions: additional human resources	workload and time management	Increased job satisfaction	Longitudinal (pre/post-tests)	Long	24	Job satisfaction	Y		Legislation
Takizawa	2017	Japan	HIC	Asia	Mixed	Elder care organizations	Elder Care	Dementia care practitioner training: Improve knowledge on dementia and care methods	Increasing ageing population in need of care			Lectures and group discussions on medical knowledge of and coping with dementia	skills and knowledge development	Improved coping skills and reduced stress	Pre/post eval	Long	1	Job stress, coping	Y	Different factors affecting stress for females and males
Traeger	2013	United States	HIC	North America	Mixed	Oncology Unit	Oncology	Group training on skills to manage difficult encounters	Started with qualitative research to identify and understand difficult clinical encounters and training needs	Needs Assesment, Consistency	Unsustainable	Psychological skills training to address stressors such as difficult family dynamics, patient behaviors and end-of-life care issues	skills and knowledge development	Reduction in emotional exhaustion and stress (2-mos f/u)	Pre/post quant. and Qualitative (focus groups)	Mixed	2	Burnout, stress	Y
Uchiyama	2013	Japan	HIC	Asia	Nurses	Hospital	N/A	Participatory intervention - employees engaged to design activities to improve psychosocial work environment	Started with an understanding of each unit and sharing good practices, to then help identify and develop what that unit needed to do to improve psychosocial work environment	Participation, Needs Assessment, Engagement	Complexity, Unsustainable	Each unit was engaged to develop and implement activities based on their needs (developed through a process with each unit)	mixed	No sig. change in depression (primary measure of mental health); Positive effect in some variables of psychosocial work environment	Cluster randomized trial	RT	6	Depression, psychosocial work environment	~Y	Outcome and process evaluations; Participatory process; Some subjects facing bigger issues (workload, salaries) so had higher expectations for improving PSC	Most cited reason for why PSC improved: "Adopting staff’s ideas and needs in goal setting."; Most cited reason for why did not improve: insufficient time to implement activities	Continuously engaging key people for successful implementation
Van Bogaert	2014	Belgium	HIC	Europe	Mixed	Hospital	N/A	Productive Ward-Releasing Time to Care developed by NHS - quality improvement program to provide staff with more time for direct patient care	Hospital had undergone executive-led re-organization from hierarchical to flat and interdisciplinary; PW program was introduced in later part of organizational transformation	Participation, Engagement		Support improvements in clinical unit care delivery - lean methodology including frontline engagement to focus on direct patient care	workload and time management	Nurse practice environment dimensions improved; stable emotional exhaustion; reduced personal accomplishment	Longitudinal	Long	84	Job satisfaction, burnout, intent to leave	~Y	Empowering employees to work in complexity vs. "burden" of learning and applying new skills/methodologies
Wallbank	2010	United Kingdom	HIC	Europe	Mixed	Hospital	ObGyn	Clinical supervision to assist staff with emotional demands	For staff on maternity ward/ObGyn, who experience highly emotional work settings, in particular when caring for families who experience loss	Support		Clinical supervision is a formal, professional support - develop knowledge and competence, assume responsibility, enhance safety, promote reflection; Opportunity for staff to process grief, distress at work	stress management	Decreased stress; Increased compassion satisfaction; Decreased burnout; Decreased compassion fatigue	Randomised controlled trial (pilot)	RT	Unknown	Burnout, compassion satisfaction, compassion fatigue, stress	Y	Staff feeling like otherwise no opportunity to express themselves, feel like must cope themselves
Wei	2017	China	Upper MIC	Asia	Nurses	Hospital	Emergency	Classes on communication skills, approaches to conflict, efficacy elevation, emotion control, working skills.	Complex, unpredictable and demanding working conditions particular to the ED; ED nurses experience higher rates of burnout	Participation	Unsustainable, Consistency	Improving communication skills, approaches to conflicts, efficacy elevation, emotion control, work skills	mixed	Decreased burnout: emotional exhaustion, depersonalization (but no change in personal accomplishment)	Randomised controlled trial	RT	6	Burnout	~Y
Yamagishi	2007	Japan	HIC	Asia	Nurses	Hospital	N/A	Web-based assertion training (communication skill)	Volunteer participants received web-based training at work or home over 3-week period	Consistency	Participation, Complexity	Cost-effective training on communication skill - which has been reported stress management skill	communication and team building	Small decrease in mental workload (p<0.10) (1 of 6 dimensions of job stress; others did not change significantly)	Longitudinal	Long	12	job stress, depression	~Y
